# Supplementary material for: Colonization and spatiotemporal distribution of bruchid pests in lentil and faba bean fields
Source: Pest Manag Sci. 2026 Feb 23;82(6):5780–94. doi: 10.1002/ps.70679 (PMC13158440; doi:10.1002/ps.70679)
Supplement: Supplementary file 4 — Table S1. List of lentil fields used for the different figures according to year (20 = 2020 etc.) and site (N, Nogent‐sur‐Seine; T, Toulouse; G, Thiverval‐Grignon; D, Dijon) with the mean distance to the other fields of the same site and year (‘Distance’), field surface (‘Size’) and distance from field edge to centre (‘Centre’). [file PS-82-5780-s009.xlsx]

## Sheet: Table S1
	LENTIL (59) Fig. 2 (20); Fig. 3 (47); Fig. 4 (5); Fig. 5 (20); Fig. 6 (59); Fig. 7 (27)
	2020 (16)	Distance	Size	Centre	Fig. 2	Fig. 3	Fig. 4	Fig. 5	Fig. 6	Fig. 7		2021 (19)	Distance	Size	Centre	Fig. 2	Fig. 3	Fig. 4	Fig. 5	Fig. 6	Fig. 7		2022 (24)	Distance	Size	Centre	Fig. 2	Fig. 3	Fig. 4	Fig. 5	Fig. 6	Fig. 7
	NOGENT											NOGENT											NOGENT
	L_20N_01	18.10 km	14.0 ha	70 m		X			X			L_21N_01	15.65 km	06.3 ha	35 m	X	X		X	X	X		L_22N_01	23.11 km	23.7 ha	200 m		X			X
	L_20N_02	22.29 km	09.0 ha	70 m		X			X			L_21N_02	10.92 km	06.4 ha	90 m	X	X		X	X	X		L_22N_02	30.81 km	09.3 ha	200 m	X	X		X	X	X
	L_20N_03	16.56 km	09.5 ha	80 m		X			X			L_21N_03	23.37 km	10.5 ha	110 m		X			X	X		L_22N_03	21.82 km	22.0 ha	250 m	X	X		X	X	X
	L_20N_04	16.45 km	10.0 ha	80 m		X			X			L_21N_04	12.82 km	12.1 ha	220 m	X	X		X	X	X		L_22N_04	24.31 km	10.0 ha	305 m	X	X		X	X	X
	L_20N_05	27.24 km	03.5 ha	170 m		X			X			L_21N_05	10.75 km	10.8 ha	250 m	X	X		X	X	X		L_22N_05	30.73 km	13.7 ha	610 m		X			X
	GRIGNON											GRIGNON											GRIGNON
	L_20G_01	36.69 km	00.9 ha	30 m		X			X			L_21G_01	19.05 km	05.1 ha	75 m					X			L_22G_01	02.38 km	08.8 ha	75 m		X			X
	L_20G_02	27.09 km	06.1 ha	100 m		X			X			L_21G_02	18.53 km	10.8 ha	100 m		X			X			L_22G_02	02.42 km	08.0 ha	80 m		X			X
	L_20G_03	23.50 km	12.9 ha	150 m		X			X			L_21G_03	18.76 km	10.2 ha	120 m	X	X		X	X	X		L_22G_03	02.70 km	01.0 ha	110 m		X			X
	L_20G_04	29.77 km	06.9 ha	200 m		X			X			L_21G_04	27.02 km	03.4 ha	130 m		X			X	X		L_22G_04	05.80 km	04.0 ha	175 m		X			X
	TOULOUSE											L_21G_05	37.44 km	08.0 ha	150 m	X	X		X	X	X		L_22G_05	02.63 km	03.8 ha	240 m		X			X
	L_20T_01	13.17 km	04.6 ha	60 m		X			X			L_21G_06	18.02 km	06.6 ha	180 m					X			L_22G_06	02.48 km	06.0 ha	250 m		X			X
	L_20T_02	15.84 km	09.2 ha	75 m		X			X			L_21G_07	28.78 km	09.1 ha	200 m					X			L_22G_07	02.45 km	07.0 ha	260 m		X			X
	L_20T_03	16.15 km	13.9 ha	100 m		X			X			L_21G_08	36.72 km	12.4 ha	220 m					X			L_22G_08	03.52 km	05.0 ha	315 m		X			X
	L_20T_04	10.95 km	05.5 ha	110 m		X			X			L_21G_09	19.99 km	09.9 ha	260 m					X			TOULOUSE
	L_20T_05	12.42 km	04.6 ha	120 m		X			X			TOULOUSE											L_22T_01	07.92 km	14.2 ha	45 m	X			X	X	X
	L_20T_06	11.59 km	10.9 ha	130 m		X			X			L_21T_01	17.52 km	17.7 ha	45 m		X			X	X		L_22T_02	25.11 km	02.5 ha	60 m	X		X	X	X	X
	L_20T_07	14.49 km	16.6 ha	210 m		X			X			L_21T_02	16.33 km	09.8 ha	60 m		X			X	X		L_22T_03	09.92 km	07.2 ha	70 m	X			X	X	X
												L_21T_03	25.01 km	06.8 ha	125 m		X			X	X		L_22T_04	08.24 km	04.3 ha	70 m	X	X	X	X	X	X
												L_21T_04	16.24 km	10.0 ha	130 m		X			X	X		L_22T_05	09.92 km	07.2 ha	80 m	X		X	X	X	X
												L_21T_05	14.11 km	09.6 ha	170 m		X			X	X		L_22T_06	08.84 km	02.6 ha	80 m	X		X	X	X	X
																							L_22T_07	25.16 km	00.7 ha	80 m	X			X	X	X
																							L_22T_08	08.29 km	05.0 ha	85 m	X	X		X	X	X
																							L_22T_09	08.30 km	06.7 ha	90 m	X	X		X	X	X
																							L_22T_10	08.81 km	01.0 ha	105 m	X	X		X	X	X
																							L_22T_11	07.89 km	03.5 ha	125 m	X		X	X	X	X
