# Supplementary material for: Colonization and spatiotemporal distribution of bruchid pests in lentil and faba bean fields
Source: Pest Manag Sci. 2026 Feb 23;82(6):5780–94. doi: 10.1002/ps.70679 (PMC13158440; doi:10.1002/ps.70679)
Supplement: Supplementary file 5 — Table S2. List of faba bean fields used for the different figures according to year and site (see Table S1 for details) with the mean distance to the other fields of the same site and year (‘Distance’), field surface (‘Size’) and distance from field edge to centre (‘Centre’). [file PS-82-5780-s010.xlsx]

## Sheet: Table S2
	FABA BEAN (45) Fig. 2 (17); Fig. 3 (42); Fig. 4 (2); Fig. 5 (17); Fig. 6 (45); Fig. 7 (27)
	2020 (14)	Distance	Size	Centre	Fig. 2	Fig. 3	Fig. 4	Fig. 5	Fig. 6	Fig. 7		2021 (16)	Distance	Size	Centre	Fig. 2	Fig. 3	Fig. 4	Fig. 5	Fig. 6	Fig. 7		2022 (15)	Distance	Size	Centre	Fig. 2	Fig. 3	Fig. 4	Fig. 5	Fig. 6	Fig. 7
	NOGENT											NOGENT											NOGENT
	F_20N_01	35.44 km	08.0 ha	90 m		X			X			F_21N_01	16.76 km	13.7 ha	60 m		X			X	X		F_22N_01	10.83 km	20.0 ha	80 m	X	X		X	X	X
	F_20N_02	21.09 km	02.0 ha	100 m		X			X			F_21N_02	27.50 km	06.0 ha	65 m		X			X	X		F_22N_02	09.66 km	23.4 ha	115 m	X	X		X	X	X
	F_20N_03	20.63 km	05.9 ha	125 m		X			X			F_21N_03	13.30 km	10.0 ha	65 m		X			X	X		F_22N_03	08.26 km	10.0 ha	125 m	X	X		X	X	X
	F_20N_04	23.40 km	11.0 ha	140 m					X			F_21N_04	18.85 km	10.6 ha	95 m		X			X	X		F_22N_04	07.69 km	02.0 ha	140 m	X	X		X	X	X
	F_20N_05	24.73 km	04.0 ha	250 m		X			X			F_21N_05	14.47 km	10.6 ha	390 m		X			X	X		F_22N_05	08.18 km	03.5 ha	175 m	X	X		X	X	X
	GRIGNON											GRIGNON											F_22N_06	07.92 km	04.3 ha	360 m	X	X		X	X	X
	F_20G_01	29.52 km	01.6 ha	35 m		X			X			F_21G_01	37.85 km	01.3 ha	60 m		X			X	X		GRIGNON
	F_20G_02	57.46 km	03.4 ha	50 m		X			X			F_21G_02	44.74 km	10.1 ha	120 m					X			F_22G_01	00.16 km	03.3 ha	100 m		X			X
	F_20G_03	43.40 km	02.0 ha	85 m		X			X			F_21G_03	45.14 km	02.1 ha	130 m					X			F_22G_02	00.16 km	01.2 ha	130 m		X			X
	F_20G_04	28.07 km	08.9 ha	100 m		X			X			F_21G_04	35.22 km	11.3 ha	150 m	X	X		X	X	X		DIJON
	F_20G_05	29.23 km	12.2 ha	225 m		X			X			F_21G_05	38.67 km	13.2 ha	160 m	X	X		X	X	X		F_22D_01	01.14 km	02.8 ha	70 m	X	X		X	X	X
	F_20G_06	42.28 km	12.1 ha	250 m		X			X			F_21G_06	35.18 km	15.0 ha	170 m		X			X	X		F_22D_02	01.13 km	02.8 ha	70 m	X	X	X	X	X	X
	TOULOUSE											F_21G_07	32.58 km	10.9 ha	220 m		X			X	X		F_22D_03	01.52 km	06.0 ha	90 m	X	X		X	X	X
	F_20T_01	07.75 km	02.8 ha	50 m		X			X			F_21G_08	36.41 km	15.6 ha	250 m		X			X	X		F_22D_04	01.52 km	06.0 ha	90 m	X	X	X	X	X	X
	F_20T_02	14.78 km	07.7 ha	100 m		X			X			TOULOUSE											F_22D_05	01.34 km	02.2 ha	100 m	X	X		X	X	X
	F_20T_03	08.24 km	06.3 ha	150 m		X			X			F_21T_01	21.45 km	10.5 ha	90 m	X	X		X	X	X		F_22D_06	01.94 km	09.3 ha	225 m	X	X		X	X	X
												F_21T_02	16.89 km	07.0 ha	90 m		X			X	X		F_22D_07	02.48 km	02.7 ha	350 m	X	X		X	X	X
												F_21T_03	21.23 km	04.6 ha	150 m	X	X		X	X	X
