# Supplementary material for: Colonization and spatiotemporal distribution of bruchid pests in lentil and faba bean fields
Source: Pest Manag Sci. 2026 Feb 23;82(6):5780–94. doi: 10.1002/ps.70679 (PMC13158440; doi:10.1002/ps.70679)
Supplement: Supplementary file 6 — Table S3. Distance between lentil fields of the same year and site (see Table S1 for details). [file PS-82-5780-s004.xlsx]

## Sheet: Table S3
					LENTIL: 15.4±13.9 km
	2020: 17.9±11.2 km				2021: 21.8±14.7 km				2022: 10.6±12.7 km
	Field 1	Field 2	Distance		Field 1	Field 2	Distance		Field 1	Field 2	Distance
	NOGENT: 20.1±12.4 km				NOGENT: 14.7±8.4 km				NOGENT: 26.2±18.8 km
	L_20N_01	L_20N_02	27.5 km		L_21N_01	L_21N_02	10.1 km		L_22N_01	L_22N_02	40.8 km
	L_20N_01	L_20N_03	05.1 km		L_21N_01	L_21N_03	30.5 km		L_22N_01	L_22N_03	06.1 km
	L_20N_01	L_20N_04	06.9 km		L_21N_01	L_21N_04	09.4 km		L_22N_01	L_22N_04	04.7 km
	L_20N_01	L_20N_05	32.9 km		L_21N_01	L_21N_05	12.6 km		L_22N_01	L_22N_05	40.8 km
	L_20N_02	L_20N_03	26.1 km		L_21N_02	L_21N_03	21.2 km		L_22N_02	L_22N_03	37.7 km
	L_20N_02	L_20N_04	24.7 km		L_21N_02	L_21N_04	09.2 km		L_22N_02	L_22N_04	43.4 km
	L_20N_02	L_20N_05	10.9 km		L_21N_02	L_21N_05	03.2 km		L_22N_02	L_22N_05	01.4 km
	L_20N_03	L_20N_04	02.1 km		L_21N_03	L_21N_04	23.6 km		L_22N_03	L_22N_04	05.9 km
	L_20N_03	L_20N_05	33.0 km		L_21N_03	L_21N_05	18.2 km		L_22N_03	L_22N_05	37.5 km
	L_20N_04	L_20N_05	32.1 km		L_21N_04	L_21N_05	09.1 km		L_22N_04	L_22N_05	43.2 km
	GRIGNON: 29.3±12.6 km				GRIGNON: 24.9±16.7 km				GRIGNON: 3.0±2.0 km
	L_20G_01	L_20G_02	25.9 km		L_21G_01	L_21G_02	02.8 km		L_22G_01	L_22G_02	00.1 km
	L_20G_01	L_20G_03	37.7 km		L_21G_01	L_21G_03	05.5 km		L_22G_01	L_22G_03	02.7 km
	L_20G_01	L_20G_04	46.4 km		L_21G_01	L_21G_04	27.7 km		L_22G_01	L_22G_04	06.5 km
	L_20G_02	L_20G_03	22.6 km		L_21G_01	L_21G_05	41.4 km		L_22G_01	L_22G_05	01.3 km
	L_20G_02	L_20G_04	32.7 km		L_21G_01	L_21G_06	02.9 km		L_22G_01	L_22G_06	02.2 km
	L_20G_03	L_20G_04	10.2 km		L_21G_01	L_21G_07	27.0 km		L_22G_01	L_22G_07	02.2 km
	TOULOUSE: 13.5±7.4 km				L_21G_01	L_21G_08	40.8 km		L_22G_01	L_22G_08	01.7 km
	L_20T_01	L_20T_02	23.2 km		L_21G_01	L_21G_09	04.3 km		L_22G_02	L_22G_03	02.7 km
	L_20T_01	L_20T_03	23.7 km		L_21G_02	L_21G_03	03.0 km		L_22G_02	L_22G_04	06.6 km
	L_20T_01	L_20T_04	04.0 km		L_21G_02	L_21G_04	27.1 km		L_22G_02	L_22G_05	01.3 km
	L_20T_01	L_20T_05	07.3 km		L_21G_02	L_21G_05	43.3 km		L_22G_02	L_22G_06	02.2 km
	L_20T_01	L_20T_06	03.3 km		L_21G_02	L_21G_06	01.8 km		L_22G_02	L_22G_07	02.3 km
	L_20T_01	L_20T_07	17.6 km		L_21G_02	L_21G_07	25.3 km		L_22G_02	L_22G_08	01.7 km
	L_20T_02	L_20T_03	00.6 km		L_21G_02	L_21G_08	42.7 km		L_22G_03	L_22G_04	04.1 km
	L_20T_02	L_20T_04	19.8 km		L_21G_02	L_21G_09	02.2 km		L_22G_03	L_22G_05	02.4 km
	L_20T_02	L_20T_05	17.9 km		L_21G_03	L_21G_04	25.1 km		L_22G_03	L_22G_06	01.7 km
	L_20T_02	L_20T_06	21.1 km		L_21G_03	L_21G_05	44.0 km		L_22G_03	L_22G_07	01.5 km
	L_20T_02	L_20T_07	12.5 km		L_21G_03	L_21G_06	02.9 km		L_22G_03	L_22G_08	03.9 km
	L_20T_03	L_20T_04	20.2 km		L_21G_03	L_21G_07	22.4 km		L_22G_04	L_22G_05	06.5 km
	L_20T_03	L_20T_05	18.4 km		L_21G_03	L_21G_08	43.2 km		L_22G_04	L_22G_06	04.6 km
	L_20T_03	L_20T_06	21.5 km		L_21G_03	L_21G_09	04.0 km		L_22G_04	L_22G_07	04.4 km
	L_20T_03	L_20T_07	12.6 km		L_21G_04	L_21G_05	35.3 km		L_22G_04	L_22G_08	08.0 km
	L_20T_04	L_20T_05	06.7 km		L_21G_04	L_21G_06	25.5 km		L_22G_05	L_22G_06	02.7 km
	L_20T_04	L_20T_06	01.4 km		L_21G_04	L_21G_07	12.4 km		L_22G_05	L_22G_07	02.7 km
	L_20T_04	L_20T_07	13.6 km		L_21G_04	L_21G_08	34.1 km		L_22G_05	L_22G_08	01.6 km
	L_20T_05	L_20T_06	07.8 km		L_21G_04	L_21G_09	28.9 km		L_22G_06	L_22G_07	00.2 km
	L_20T_05	L_20T_07	16.4 km		L_21G_05	L_21G_06	41.8 km		L_22G_06	L_22G_08	03.8 km
	L_20T_06	L_20T_07	14.4 km		L_21G_05	L_21G_07	46.9 km		L_22G_07	L_22G_08	03.9 km
					L_21G_05	L_21G_08	01.3 km		TOULOUSE: 11.7±11.7 km
					L_21G_05	L_21G_09	45.4 km		L_22T_01	L_22T_02	26.3 km
					L_21G_06	L_21G_07	24.2 km		L_22T_01	L_22T_03	05.4 km
					L_21G_06	L_21G_08	41.1 km		L_22T_01	L_22T_04	03.0 km
					L_21G_06	L_21G_09	04.0 km		L_22T_01	L_22T_05	05.4 km
					L_21G_07	L_21G_08	45.7 km		L_22T_01	L_22T_06	03.1 km
					L_21G_07	L_21G_09	26.3 km		L_22T_01	L_22T_07	26.4 km
					L_21G_08	L_21G_09	44.8 km		L_22T_01	L_22T_08	03.1 km
					TOULOUSE: 17.8±7.5 km				L_22T_01	L_22T_09	03.1 km
					L_21T_01	L_21T_02	12.4 km		L_22T_01	L_22T_10	03.1 km
					L_21T_01	L_21T_03	25.6 km		L_22T_01	L_22T_11	00.3 km
					L_21T_01	L_21T_04	17.8 km		L_22T_02	L_22T_03	31.7 km
					L_21T_01	L_21T_05	14.3 km		L_22T_02	L_22T_04	29.3 km
					L_21T_02	L_21T_03	30.4 km		L_22T_02	L_22T_05	31.7 km
					L_21T_02	L_21T_04	08.2 km		L_22T_02	L_22T_06	23.2 km
					L_21T_02	L_21T_05	14.3 km		L_22T_02	L_22T_07	00.4 km
					L_21T_03	L_21T_04	27.5 km		L_22T_02	L_22T_08	29.3 km
					L_21T_03	L_21T_05	16.5 km		L_22T_02	L_22T_09	29.4 km
					L_21T_04	L_21T_05	11.4 km		L_22T_02	L_22T_10	23.3 km
									L_22T_02	L_22T_11	26.5 km
									L_22T_03	L_22T_04	02.8 km
									L_22T_03	L_22T_05	00.1 km
									L_22T_03	L_22T_06	08.5 km
									L_22T_03	L_22T_07	31.7 km
									L_22T_03	L_22T_08	02.9 km
									L_22T_03	L_22T_09	02.5 km
									L_22T_03	L_22T_10	08.4 km
									L_22T_03	L_22T_11	05.2 km
									L_22T_04	L_22T_05	02.7 km
									L_22T_04	L_22T_06	06.0 km
									L_22T_04	L_22T_07	29.3 km
									L_22T_04	L_22T_08	00.2 km
									L_22T_04	L_22T_09	00.3 km
									L_22T_04	L_22T_10	06.0 km
									L_22T_04	L_22T_11	02.8 km
									L_22T_05	L_22T_06	08.5 km
									L_22T_05	L_22T_07	31.8 km
									L_22T_05	L_22T_08	02.8 km
									L_22T_05	L_22T_09	02.5 km
									L_22T_05	L_22T_10	08.5 km
									L_22T_05	L_22T_11	05.2 km
									L_22T_06	L_22T_07	23.3 km
									L_22T_06	L_22T_08	06.1 km
									L_22T_06	L_22T_09	06.2 km
									L_22T_06	L_22T_10	00.1 km
									L_22T_06	L_22T_11	03.3 km
									L_22T_07	L_22T_08	29.3 km
									L_22T_07	L_22T_09	29.5 km
									L_22T_07	L_22T_10	23.4 km
									L_22T_07	L_22T_11	26.6 km
									L_22T_08	L_22T_09	00.4 km
									L_22T_08	L_22T_10	06.0 km
									L_22T_08	L_22T_11	02.9 km
									L_22T_09	L_22T_10	06.1 km
									L_22T_09	L_22T_11	02.9 km
									L_22T_10	L_22T_11	03.3 km
