# Supplementary material for: Colonization and spatiotemporal distribution of bruchid pests in lentil and faba bean fields
Source: Pest Manag Sci. 2026 Feb 23;82(6):5780–94. doi: 10.1002/ps.70679 (PMC13158440; doi:10.1002/ps.70679)
Supplement: Supplementary file 7 — Table S4. Distance between faba bean fields of the same year and site (see Table S1 for details). [file PS-82-5780-s002.xlsx]

## Sheet: Table S4
					FABA BEAN: 22.0±21.6 km
	2020: 30.6±21.3 km				2021: 32.0±21.5 km				2022: 4.5±4.9 km
	Field 1	Field 2	Distance		Field 1	Field 2	Distance		Field 1	Field 2	Distance
	NOGENT: 25.1±13.4 km				NOGENT: 18.2±10.4 km				NOGENT: 8.8±5.2 km
	F_20N_01	F_20N_02	30.4 km		F_21N_01	F_21N_02	17.3 km		F_22N_01	F_22N_02	04.5 km
	F_20N_01	F_20N_03	28.7 km		F_21N_01	F_21N_03	11.5 km		F_22N_01	F_22N_03	05.2 km
	F_20N_01	F_20N_04	41.1 km		F_21N_01	F_21N_04	22.0 km		F_22N_01	F_22N_04	14.5 km
	F_20N_01	F_20N_05	41.6 km		F_21N_01	F_21N_05	16.3 km		F_22N_01	F_22N_05	15.0 km
	F_20N_02	F_20N_03	01.8 km		F_21N_02	F_21N_03	25.6 km		F_22N_01	F_22N_06	14.9 km
	F_20N_02	F_20N_04	24.9 km		F_21N_02	F_21N_04	36.5 km		F_22N_02	F_22N_03	05.9 km
	F_20N_02	F_20N_05	27.3 km		F_21N_02	F_21N_05	30.6 km		F_22N_02	F_22N_04	12.5 km
	F_20N_03	F_20N_04	24.9 km		F_21N_03	F_21N_04	11.0 km		F_22N_02	F_22N_05	12.6 km
	F_20N_03	F_20N_05	27.2 km		F_21N_03	F_21N_05	05.1 km		F_22N_02	F_22N_06	12.8 km
	F_20N_04	F_20N_05	02.8 km		F_21N_04	F_21N_05	05.9 km		F_22N_03	F_22N_04	09.7 km
	GRIGNON: 38.3±24.0 km				GRIGNON: 38.2±22.8 km				F_22N_03	F_22N_05	10.4 km
	F_20G_01	F_20G_02	64.3 km		F_21G_01	F_21G_02	37.6 km		F_22N_03	F_22N_06	10.0 km
	F_20G_01	F_20G_03	30.1 km		F_21G_01	F_21G_03	38.4 km		F_22N_04	F_22N_05	01.4 km
	F_20G_01	F_20G_04	03.8 km		F_21G_01	F_21G_04	45.4 km		F_22N_04	F_22N_06	00.4 km
	F_20G_01	F_20G_05	03.5 km		F_21G_01	F_21G_05	15.1 km		F_22N_05	F_22N_06	01.5 km
	F_20G_01	F_20G_06	45.9 km		F_21G_01	F_21G_06	44.9 km		GRIGNON: 0.2±NA km
	F_20G_02	F_20G_03	75.9 km		F_21G_01	F_21G_07	37.2 km		F_22G_01	F_22G_02	00.2 km
	F_20G_02	F_20G_04	61.7 km		F_21G_01	F_21G_08	46.3 km		DIJON: 1.6±0.9 km
	F_20G_02	F_20G_05	65.5 km		F_21G_02	F_21G_03	01.0 km		F_22D_01	F_22D_02	00.1 km
	F_20G_02	F_20G_06	19.9 km		F_21G_02	F_21G_04	61.0 km		F_22D_01	F_22D_03	01.2 km
	F_20G_03	F_20G_04	28.1 km		F_21G_02	F_21G_05	23.3 km		F_22D_01	F_22D_04	01.2 km
	F_20G_03	F_20G_05	26.7 km		F_21G_02	F_21G_06	65.1 km		F_22D_01	F_22D_05	00.5 km
	F_20G_03	F_20G_06	56.1 km		F_21G_02	F_21G_07	58.5 km		F_22D_01	F_22D_06	01.4 km
	F_20G_04	F_20G_05	03.8 km		F_21G_02	F_21G_08	66.7 km		F_22D_01	F_22D_07	02.4 km
	F_20G_04	F_20G_06	42.9 km		F_21G_03	F_21G_04	61.1 km		F_22D_02	F_22D_03	01.3 km
	F_20G_05	F_20G_06	46.6 km		F_21G_03	F_21G_05	24.3 km		F_22D_02	F_22D_04	01.3 km
	TOULOUSE: 10.3±7.9 km				F_21G_03	F_21G_06	65.3 km		F_22D_02	F_22D_05	00.5 km
	F_20T_01	F_20T_02	14.3 km		F_21G_03	F_21G_07	58.8 km		F_22D_02	F_22D_06	01.3 km
	F_20T_01	F_20T_03	01.2 km		F_21G_03	F_21G_08	67.0 km		F_22D_02	F_22D_07	02.3 km
	F_20T_02	F_20T_03	15.3 km		F_21G_04	F_21G_05	52.4 km		F_22D_03	F_22D_04	00.0 km
					F_21G_04	F_21G_06	07.7 km		F_22D_03	F_22D_05	01.7 km
					F_21G_04	F_21G_07	10.3 km		F_22D_03	F_22D_06	02.6 km
					F_21G_04	F_21G_08	08.6 km		F_22D_03	F_22D_07	02.3 km
					F_21G_05	F_21G_06	53.9 km		F_22D_04	F_22D_05	01.7 km
					F_21G_05	F_21G_07	46.3 km		F_22D_04	F_22D_06	02.6 km
					F_21G_05	F_21G_08	55.4 km		F_22D_04	F_22D_07	02.3 km
					F_21G_06	F_21G_07	07.7 km		F_22D_05	F_22D_06	01.0 km
					F_21G_06	F_21G_08	01.6 km		F_22D_05	F_22D_07	02.7 km
					F_21G_07	F_21G_08	09.2 km		F_22D_06	F_22D_07	02.8 km
					TOULOUSE: 19.9±5.1 km
					F_21T_01	F_21T_02	17.1 km
					F_21T_01	F_21T_03	25.8 km
					F_21T_02	F_21T_03	16.7 km
