# Supplementary material for: Colonization and spatiotemporal distribution of bruchid pests in lentil and faba bean fields
Source: Pest Manag Sci. 2026 Feb 23;82(6):5780–94. doi: 10.1002/ps.70679 (PMC13158440; doi:10.1002/ps.70679)
Supplement: Supplementary file 8 — Table S5. Dates of sowing, harvest and sampling of the lentil fields according to year and site (see Table S1 for details). [file PS-82-5780-s007.xlsx]

## Sheet: Table S2
Field	Dates
name	Sowing	Vegetative	Flowering	Young pod	Harvest
L_20G_01	2020-04-10	NA	NA	NA	2020-07-22
L_20G_02	2020-04-21	NA	NA	NA	2020-07-28
L_20G_03	2020-03-25	NA	NA	NA	2020-07-21
L_20G_04	2020-03-24	NA	NA	NA	2020-07-21
L_20N_01	2020-04-07	NA	NA	NA	2020-07-27
L_20N_02	2020-04-15	NA	NA	NA	2020-07-20
L_20N_03	2020-03-25	NA	NA	NA	2020-07-27
L_20N_04	2020-03-15	NA	NA	NA	2020-07-22
L_20N_05	2020-04-27	NA	NA	NA	2020-07-20
L_20T_01	2020-04-08	NA	NA	NA	2020-06-23
L_20T_02	2020-03-26	NA	NA	NA	2020-06-24
L_20T_03	2020-03-27	NA	NA	NA	2020-06-24
L_20T_04	2020-03-24	NA	NA	NA	2020-06-23
L_20T_05	2020-02-25	NA	NA	NA	2020-06-24
L_20T_06	2020-03-02	NA	NA	NA	2020-06-23
L_20T_07	2020-03-25	NA	NA	NA	2020-06-24
L_21G_01	2020-10-23	NA	NA	NA	2021-07-21
L_21G_02	2021-04-15	NA	NA	NA	2021-08-05
L_21G_03	2021-04-14	2021-06-15	2021-06-24	2021-07-02	2021-08-05
L_21G_04	2021-03-23	NA	NA	NA	2021-08-05
L_21G_05	2021-03-10	2021-06-08	2021-06-24	2021-07-02	2021-08-05
L_21G_06	2021-04-02	NA	NA	NA	2021-08-05
L_21G_07	2020-11-18	NA	NA	NA	2021-07-21
L_21G_08	2021-03-10	NA	NA	NA	2021-08-05
L_21G_09	2021-04-24	NA	NA	NA	2021-08-05
L_21N_01	2021-04-08	2021-06-09	2021-06-18	2021-06-24	2021-07-27
L_21N_02	2021-04-08	2021-06-09	2021-06-18	2021-06-24	2021-07-22
L_21N_03	2021-04-15	NA	NA	NA	2021-07-21
L_21N_04	2021-03-20	2021-06-07	2021-06-18	2021-06-24	2021-07-27
L_21N_05	2021-04-17	2021-06-09	2021-06-18	2021-07-01	2021-08-04
L_21T_01	2021-03-07	NA	NA	2021-06-22	2021-07-16
L_21T_02	2021-03-04	NA	NA	2021-06-16	2021-07-19
L_21T_03	2021-03-05	NA	NA	2021-06-16	2021-07-19
L_21T_04	2021-03-10	NA	NA	2021-06-25	2021-07-16
L_21T_05	2021-03-06	NA	NA	2021-06-25	2021-07-16
L_22G_01	2022-03-07	NA	NA	NA	2022-07-10
L_22G_02	2022-03-21	NA	NA	NA	2022-07-25
L_22G_03	2022-04-05	NA	NA	NA	2022-08-05
L_22G_04	2022-03-24	NA	NA	NA	2022-07-25
L_22G_05	2022-03-07	NA	NA	NA	2022-07-10
L_22G_06	2022-04-06	NA	NA	NA	2022-08-05
L_22G_07	2022-04-05	NA	NA	NA	2022-08-05
L_22G_08	2022-03-29	NA	NA	NA	2022-07-25
L_22N_01	2022-03-23	NA	NA	NA	2022-07-19
L_22N_02	2022-03-25	2022-05-24	2022-05-31	2022-06-15	2022-07-25
L_22N_03	2022-04-22	2022-05-27	2022-06-16	2022-06-23	2022-07-28
L_22N_04	2022-03-25	2022-05-25	2022-06-17	2022-06-23	2022-07-28
L_22N_05	2022-03-25	NA	NA	NA	2022-07-25
L_22T_01	2022-03-10	2022-05-10	2022-05-24	2022-05-31	2022-06-28
L_22T_02	2022-02-20	2022-05-10	2022-05-17	2022-05-24	2022-06-20
L_22T_03	2022-03-08	2022-05-10	2022-05-24	2022-05-31	2022-06-23
L_22T_04	2022-03-27	2022-05-10	2022-06-07	2022-06-14	2022-07-04
L_22T_05	2022-03-08	2022-05-10	2022-05-24	2022-05-31	2022-06-23
L_22T_06	2022-03-29	2022-05-10	2022-05-17	2022-05-31	2022-06-23
L_22T_07	2022-02-20	2022-05-10	2022-05-17	2022-05-24	2022-06-20
L_22T_08	2022-03-28	2022-05-10	2022-06-07	2022-06-14	2022-07-04
L_22T_09	2022-03-27	2022-05-10	2022-06-07	2022-06-14	2022-07-04
L_22T_10	2022-04-03	2022-05-10	2022-05-31	2022-06-14	2022-07-04
L_22T_11	2022-03-10	2022-05-10	2022-05-24	2022-05-31	2022-06-28
