# Supplementary material for: Colonization and spatiotemporal distribution of bruchid pests in lentil and faba bean fields
Source: Pest Manag Sci. 2026 Feb 23;82(6):5780–94. doi: 10.1002/ps.70679 (PMC13158440; doi:10.1002/ps.70679)
Supplement: Supplementary file 9 — Table S6. Dates of sowing, harvest and sampling of the faba bean fields according to year and site (see Table S1 for details). [file PS-82-5780-s006.xlsx]

## Sheet: Table S3
Field	Dates
name	Sowing	Vegetative	Flowering	Young pod	Harvest
F_20G_01	2019-12-05	NA	NA	NA	2020-07-01
F_20G_02	2020-03-17	NA	NA	NA	2020-07-02
F_20G_03	2019-11-22	NA	NA	NA	2020-07-07
F_20G_04	2019-11-26	NA	NA	NA	2020-06-30
F_20G_05	2019-12-03	NA	NA	NA	2020-07-07
F_20G_06	2019-11-27	NA	NA	NA	2020-07-08
F_20N_01	2019-11-19	NA	NA	NA	2020-07-07
F_20N_02	2020-02-15	NA	NA	NA	2020-07-07
F_20N_03	2019-12-10	NA	NA	NA	2020-06-29
F_20N_04	2019-12-05	NA	NA	NA	2020-07-08
F_20N_05	2019-12-05	NA	NA	NA	2020-07-08
F_20T_01	2020-04-12	NA	NA	NA	2020-06-23
F_20T_02	2020-01-15	NA	NA	NA	2020-06-15
F_20T_03	2019-10-20	NA	NA	NA	2020-06-19
F_21G_01	2020-11-16	NA	NA	2021-06-15	2021-07-30
F_21G_02	2020-11-10	NA	NA	NA	2021-07-30
F_21G_03	2021-03-12	NA	NA	NA	2021-08-06
F_21G_04	2020-11-06	2021-04-23	2021-05-20	2021-06-14	2021-07-30
F_21G_05	2020-12-05	2021-05-07	2021-06-02	2021-06-15	2021-07-30
F_21G_06	2021-02-13	NA	NA	2021-07-01	2021-08-04
F_21G_07	2020-11-17	NA	NA	2021-06-14	2021-07-30
F_21G_08	2020-11-16	NA	NA	2021-06-14	2021-07-29
F_21N_01	2020-11-05	NA	NA	2021-06-10	2021-07-22
F_21N_02	2020-11-15	NA	NA	2021-06-10	2021-07-21
F_21N_03	2021-03-02	NA	NA	2021-06-10	2021-07-27
F_21N_04	2020-11-09	NA	NA	2021-06-15	2021-07-27
F_21N_05	2020-12-01	NA	NA	2021-06-09	2021-07-26
F_21T_01	2020-11-15	2021-04-14	2021-04-30	2021-06-01	2021-07-05
F_21T_02	2020-11-25	NA	NA	2021-06-01	2021-07-06
F_21T_03	2020-11-20	2021-04-14	2021-04-27	2021-06-01	2021-07-05
F_22D_01	2021-10-27	2022-03-25	2022-05-11	2022-06-01	2022-07-04
F_22D_02	2021-10-27	2022-03-23	2022-05-11	2022-06-01	2022-07-04
F_22D_03	2021-11-15	2022-03-29	2022-05-11	2022-06-01	2022-07-05
F_22D_04	2021-11-15	2022-03-29	2022-05-11	2022-06-01	2022-07-04
F_22D_05	2021-10-27	2022-03-24	2022-05-11	2022-06-01	2022-07-04
F_22D_06	2021-10-20	2022-03-29	2022-05-11	2022-06-01	2022-07-05
F_22D_07	2021-10-20	2022-03-29	2022-05-11	2022-06-01	2022-07-05
F_22G_01	2022-03-03	NA	NA	NA	2022-07-20
F_22G_02	2022-03-03	NA	NA	NA	2022-07-20
F_22N_01	2021-11-10	2022-04-13	2022-04-29	2022-05-21	2022-07-08
F_22N_02	2021-11-13	2022-04-13	2022-04-28	2022-05-20	2022-07-07
F_22N_03	2021-11-20	2022-04-13	2022-05-02	2022-05-30	2022-07-08
F_22N_04	2021-11-11	2022-04-14	2022-04-29	2022-05-20	2022-07-02
F_22N_05	2021-11-11	2022-04-14	2022-04-29	2022-05-22	2022-07-02
F_22N_06	2021-11-11	2022-04-14	2022-04-29	2022-05-20	2022-07-02
