# Supplementary material for: Colonization and spatiotemporal distribution of bruchid pests in lentil and faba bean fields
Source: Pest Manag Sci. 2026 Feb 23;82(6):5780–94. doi: 10.1002/ps.70679 (PMC13158440; doi:10.1002/ps.70679)
Supplement: Supplementary file 10 — Table S7. Cumulated precipitation and cumulated dd (base 0°C and base 10°C) of the lentil fields according to year and site (see Table S1 for details). [file PS-82-5780-s008.xlsx]

## Sheet: Table S4
Field	Cumulated precipitation (mm)									Cumulated degree-day base 0°C									Cumulated degree-day base 10°C
name	Jan-Feb								Jan-Aug	Jan-Feb								Jan-Aug	Jan-Feb								Jan-Aug
L_20G_01	34.8	108.4	52.8	29.2	28.7	31.5	8.5	65.3	359.2	177.5	226.4	228.9	396.3	456.2	522.1	601.2	644.9	3253.5	3.3	9.4	8.8	110.1	150.2	222.1	291.2	334.9	1130
L_20G_02	40.3	110.2	55.4	32.7	16.7	35.9	9.3	99.9	400.4	184.1	233	234.7	395.7	451.1	516.9	597.5	635.5	3248.5	3.7	11.3	8.4	107.2	144.9	216.9	287.5	325.5	1105.4
L_20G_03	32.2	73.5	52	31.8	35.7	40.6	10.7	53.1	329.6	189.8	235.7	236.6	387.5	449.3	515.8	604.1	643.8	3262.6	4.1	13.1	10.4	101.2	143.1	215.8	294.1	333.8	1115.6
L_20G_04	32.3	73.9	52.3	31.9	36	40.8	10.7	53.5	331.4	186.8	232.9	233.2	385	446.7	513	601.6	641.7	3240.9	3.8	12.3	9.8	99.3	140.9	213	291.6	331.7	1102.4
L_20N_01	45.8	111.8	60.7	13.7	66.3	73.1	6.9	33.1	411.4	173	224.6	237.9	395.5	467.5	521.5	637.6	664	3321.6	2.9	11.6	15.1	111.8	162.3	221.5	327.6	354	1206.8
L_20N_02	45	86.1	58.4	24	64.6	45.4	3.4	22.5	349.4	191.6	245.2	250.8	407.3	481.6	537.1	650	670.1	3433.7	5.7	14.9	15.6	118.7	173.6	237.1	340	360.1	1265.7
L_20N_03	45.8	111.8	60.7	13.7	66.3	73.1	6.9	33.1	411.4	173	224.6	237.9	395.5	467.5	521.5	637.6	664	3321.6	2.9	11.6	15.1	111.8	162.3	221.5	327.6	354	1206.8
L_20N_04	45.8	111.8	60.7	13.7	66.3	73.1	6.9	33.1	411.4	173	224.6	237.9	395.5	467.5	521.5	637.6	664	3321.6	2.9	11.6	15.1	111.8	162.3	221.5	327.6	354	1206.8
L_20N_05	44.7	113.2	60.4	28.8	50.6	67.6	4.1	39.6	409	189.4	238.2	244.7	405.4	473.2	531.5	629.8	657.8	3370	4.8	13.2	14.3	117.7	165.2	231.5	319.8	347.8	1214.3
L_20T_01	45.6	33.8	64.7	67.3	81.4	71.3	4.7	50.8	419.6	236.9	286.3	306.2	440.4	565	565.5	703.5	709.2	3813	5.9	22.1	24.9	140.5	255	265.5	393.5	399.2	1506.6
L_20T_02	36.7	28	63.4	63	50.7	76.5	7.3	26.4	352	236.4	292.5	306.8	431.7	563.9	567.3	711.3	711.2	3821.1	5	25.3	24	131.9	253.9	267.3	401.3	401.2	1509.9
L_20T_03	36.7	28	63.4	63	50.7	76.5	7.3	26.4	352	236.4	292.5	306.8	431.7	563.9	567.3	711.3	711.2	3821.1	5	25.3	24	131.9	253.9	267.3	401.3	401.2	1509.9
L_20T_04	45.6	33.8	64.7	67.3	81.4	71.3	4.7	50.8	419.6	236.9	286.3	306.2	440.4	565	565.5	703.5	709.2	3813	5.9	22.1	24.9	140.5	255	265.5	393.5	399.2	1506.6
L_20T_05	45.8	33.9	64.9	67.6	81.8	71.8	4.7	51.1	421.6	236.4	285.9	304.6	439	563.7	563.6	702.1	708	3803.3	5.8	21.7	24.5	139.1	253.7	263.6	392.1	398	1498.5
L_20T_06	45.6	33.8	64.7	67.3	81.4	71.3	4.7	50.8	419.6	236.9	286.3	306.2	440.4	565	565.5	703.5	709.2	3813	5.9	22.1	24.9	140.5	255	265.5	393.5	399.2	1506.6
L_20T_07	46.2	33.9	65.1	67.7	81.9	72	4.7	51.2	422.7	236.2	285.5	304.4	438.6	562.9	562.5	701.3	707.3	3798.7	5.7	21.7	24.5	138.7	252.9	262.5	391.3	397.3	1494.6
L_21G_01	76	39.6	28.3	26.5	82.8	114.7	57.8	24.3	450	119.1	184.2	216.6	249.1	372.3	556.1	590.3	554.6	2842.3	1.7	10.3	9	19	71	256.1	280.3	244.6	892
L_21G_02	76	39.6	28.3	26.5	82.8	114.7	57.8	24.3	450	119.1	184.2	216.6	249.1	372.3	556.1	590.3	554.6	2842.3	1.7	10.3	9	19	71	256.1	280.3	244.6	892
L_21G_03	76	39.6	28.3	26.5	82.8	114.7	57.8	24.3	450	119.1	184.2	216.6	249.1	372.3	556.1	590.3	554.6	2842.3	1.7	10.3	9	19	71	256.1	280.3	244.6	892
L_21G_04	73.6	34.3	29.4	29.9	93.1	94.1	50.7	22.7	427.8	119.2	185.2	223	232.4	365.5	536.7	580.9	543.9	2786.8	1.2	14.5	12.2	12.1	66.9	236.7	270.9	233.9	848.4
L_21G_05	85	41	35	37.8	76.5	120.6	79.9	19.4	495.2	120	191.1	231.4	248.1	377.5	561.9	588.5	548.5	2867	1.2	17.7	16.5	18.3	76.4	261.9	278.5	238.5	909
L_21G_06	76	39.6	28.3	26.5	82.8	114.7	57.8	24.3	450	119.1	184.2	216.6	249.1	372.3	556.1	590.3	554.6	2842.3	1.7	10.3	9	19	71	256.1	280.3	244.6	892
L_21G_07	95.8	43.7	35.9	24	104	132.9	65.9	34.6	536.8	123.5	180.5	218.5	219	358.2	527.5	576.6	532.4	2736.2	1.5	13.8	11.3	7.9	62.1	227.5	266.6	222.4	813.1
L_21G_08	85	41	35	37.8	76.5	120.6	79.9	19.4	495.2	120	191.1	231.4	248.1	377.5	561.9	588.5	548.5	2867	1.2	17.7	16.5	18.3	76.4	261.9	278.5	238.5	909
L_21G_09	57.2	32.1	26.9	32.7	74.7	83.5	49.8	23.3	380.2	128.4	182.5	214.6	232	363.9	538	586.8	549.4	2795.6	1.9	10.6	9.7	11.1	65	238	276.8	239.4	852.5
L_21N_01	128.1	46.8	48.2	34.9	117.6	81.8	82.5	26.2	566.1	111.4	190.5	203.8	239.1	370.9	574	581.6	559.1	2830.4	1.2	16.2	11.3	14.4	66.1	274	271.6	249.1	903.9
L_21N_02	127	46.3	47.6	34.6	116.5	81	81.9	25.7	560.6	115.3	192.4	205.6	242.8	375.8	577.4	586.7	564.2	2860.2	1.5	16.5	10.8	15.5	69.6	277.4	276.7	254.2	922.2
L_21N_03	113	43.5	39.1	18.3	83.5	59.9	90.6	32.9	480.8	125.4	192.5	224.9	257.3	377.2	578.9	590.5	559.5	2906.2	1.5	16.3	13.2	20.1	73	278.9	280.5	249.5	933
L_21N_04	110.6	41.8	42.8	16.2	77.7	52.7	71.8	36.7	450.3	114.7	192.2	207.5	249.5	374.7	575.4	585.6	560.1	2859.7	1.2	16.3	8.3	16.5	71	275.4	275.6	250.1	914.4
L_21N_05	127	46.3	47.6	34.6	116.5	81	81.9	25.7	560.6	115.3	192.4	205.6	242.8	375.8	577.4	586.7	564.2	2860.2	1.5	16.5	10.8	15.5	69.6	277.4	276.7	254.2	922.2
L_21T_01	84.5	24.7	15	19.7	68.5	58.2	66.2	16	352.8	159.7	288.5	306.7	349.2	449.7	612.4	640.2	637.3	3443.7	6.9	31.6	31.5	65.7	139.7	312.4	330.2	327.3	1245.3
L_21T_02	84.5	24.7	15	19.7	68.5	58.3	66.5	16	353.2	159.6	288.1	306.8	348.8	449.2	612	639.6	636.8	3440.9	6.8	31.3	31.6	65.3	139.2	312	329.6	326.8	1242.6
L_21T_03	84.7	24.8	15	19.7	68.6	58.3	66.5	16.1	353.7	158.7	287.8	306.2	348.5	448.7	611.6	639.1	636.4	3437	6.6	31.2	31.4	65	138.7	311.6	329.1	326.4	1240
L_21T_04	85.1	24.9	15	20	68.8	58.4	66.7	16.1	355	157.7	286.9	305.7	347.6	448	610.8	637.7	635.1	3429.5	6.3	30.8	31.6	64.3	138	310.8	327.7	325.1	1234.6
L_21T_05	84.6	24.8	15	19.7	68.5	58.3	66.5	16.1	353.5	159	287.9	306.4	348.6	448.7	611.8	639.3	636.5	3438.2	6.7	31.2	31.4	65.1	138.7	311.8	329.3	326.5	1240.7
L_22G_01	45.6	24.3	30.1	44.4	31.3	70.2	22.5	9.8	278.2	138	191.6	260.8	294.9	464.8	543.9	653.3	655.8	3203.1	3.5	3.7	7.3	37.4	154.8	243.9	343.3	345.8	1139.7
L_22G_02	45.6	24.3	30.1	44.4	31.3	70.2	22.5	9.8	278.2	138	191.6	260.8	294.9	464.8	543.9	653.3	655.8	3203.1	3.5	3.7	7.3	37.4	154.8	243.9	343.3	345.8	1139.7
L_22G_03	43.5	22.9	32.1	48.5	20.4	104.7	18.7	35.9	326.7	128.8	185	264.8	307	487.4	556	671.3	669.3	3269.6	2.9	3.6	10.3	47.3	177.4	256	361.3	359.3	1218.1
L_22G_04	43.5	22.9	32.1	48.5	20.4	104.7	18.7	35.9	326.7	128.8	185	264.8	307	487.4	556	671.3	669.3	3269.6	2.9	3.6	10.3	47.3	177.4	256	361.3	359.3	1218.1
L_22G_05	43.5	22.9	32.1	48.5	20.4	104.7	18.7	35.9	326.7	128.8	185	264.8	307	487.4	556	671.3	669.3	3269.6	2.9	3.6	10.3	47.3	177.4	256	361.3	359.3	1218.1
L_22G_06	45.6	24.3	30.1	44.4	31.3	70.2	22.5	9.8	278.2	138	191.6	260.8	294.9	464.8	543.9	653.3	655.8	3203.1	3.5	3.7	7.3	37.4	154.8	243.9	343.3	345.8	1139.7
L_22G_07	45.6	24.3	30.1	44.4	31.3	70.2	22.5	9.8	278.2	138	191.6	260.8	294.9	464.8	543.9	653.3	655.8	3203.1	3.5	3.7	7.3	37.4	154.8	243.9	343.3	345.8	1139.7
L_22G_08	45.8	24.5	30.3	44.6	31.6	70.5	22.5	9.8	279.6	135.8	189.1	258.3	292.7	462.1	541.3	651.1	653.2	3183.6	3.1	3.3	6.7	35.9	152.1	241.3	341.1	343.2	1126.7
L_22N_01	66.2	48.4	28.7	37.2	37.1	167.1	6.5	35.1	426.3	94.6	170.3	244	296.8	506.5	585.2	664	666.1	3227.5	2	1.5	6.4	41.7	196.7	285.2	354	356.1	1243.6
L_22N_02	50.8	40.4	32.2	43.4	17.4	144.7	7.7	34.1	370.7	105.8	181.9	246	308.2	514.4	591.4	672.7	682	3302.4	2.6	3.6	7.2	47.8	204.4	291.4	362.7	372	1291.7
L_22N_03	54.9	46.6	27.5	51.8	28.5	150.2	10.9	54.8	425.2	102.7	176.6	244.1	302.2	494	568.2	659.7	669.6	3217.1	2	2.9	7.6	45.1	184.2	268.2	349.7	359.6	1219.3
L_22N_04	66.2	48.4	28.7	37.2	37.1	167.1	6.5	35.1	426.3	94.6	170.3	244	296.8	506.5	585.2	664	666.1	3227.5	2	1.5	6.4	41.7	196.7	285.2	354	356.1	1243.6
L_22N_05	50.8	40.4	32.2	43.4	17.4	144.7	7.7	34.1	370.7	105.8	181.9	246	308.2	514.4	591.4	672.7	682	3302.4	2.6	3.6	7.2	47.8	204.4	291.4	362.7	372	1291.7
L_22T_01	52.8	16.5	34.2	50.2	10.8	44.9	7.3	25.9	242.6	127	245.7	331.7	356.4	592.6	665.1	762.4	775.6	3856.5	2	7.7	37.1	83.9	282.6	365.1	452.4	465.6	1696.4
L_22T_02	75.9	15.8	61.1	47.7	9.6	60.8	1.8	15.1	287.8	108.7	233.1	311.2	343.8	589.3	661.6	760.3	773.6	3781.6	0	5.5	23.5	75	279.3	361.6	450.3	463.6	1658.8
L_22T_03	52.4	16.3	34	50	10.8	44.8	7.2	25.8	241.3	126.5	246.3	333	357.8	594.3	666.2	763.5	776.6	3864.2	1.8	7.9	37.9	85.1	284.3	366.2	453.5	466.6	1703.3
L_22T_04	52.8	16.5	34.2	50.2	10.8	44.9	7.3	25.9	242.6	127	245.7	331.7	356.4	592.6	665.1	762.4	775.6	3856.5	2	7.7	37.1	83.9	282.6	365.1	452.4	465.6	1696.4
L_22T_05	52.8	16.5	34.2	50.2	10.8	44.9	7.3	25.9	242.6	127	245.7	331.7	356.4	592.6	665.1	762.4	775.6	3856.5	2	7.7	37.1	83.9	282.6	365.1	452.4	465.6	1696.4
L_22T_06	52.3	16.2	33.8	49.6	10.8	44.8	7.2	25.7	240.4	126.1	246.7	333.6	358.6	595.1	666.9	764.2	777	3868.2	1.6	8.1	38.3	85.7	285.1	366.9	454.2	467	1706.9
L_22T_07	52.8	16.5	34.3	50.2	10.9	45.2	7.3	26.1	243.3	127.4	245.5	331.2	355.9	592.2	664.9	762.2	775.4	3854.7	2.1	7.5	36.8	83.5	282.2	364.9	452.2	465.4	1694.6
L_22T_08	52.8	16.5	34.2	50.2	10.8	44.9	7.3	25.9	242.6	127	245.7	331.7	356.4	592.6	665.1	762.4	775.6	3856.5	2	7.7	37.1	83.9	282.6	365.1	452.4	465.6	1696.4
L_22T_09	52.8	16.5	34.2	50.2	10.8	44.9	7.3	25.9	242.6	127	245.7	331.7	356.4	592.6	665.1	762.4	775.6	3856.5	2	7.7	37.1	83.9	282.6	365.1	452.4	465.6	1696.4
L_22T_10	52.3	16.2	33.8	49.6	10.8	44.8	7.2	25.7	240.4	126.1	246.7	333.6	358.6	595.1	666.9	764.2	777	3868.2	1.6	8.1	38.3	85.7	285.1	366.9	454.2	467	1706.9
L_22T_11	52.8	16.5	34.2	50.2	10.8	44.9	7.3	25.9	242.6	127	245.7	331.7	356.4	592.6	665.1	762.4	775.6	3856.5	2	7.7	37.1	83.9	282.6	365.1	452.4	465.6	1696.4
