# Supplementary material for: Colonization and spatiotemporal distribution of bruchid pests in lentil and faba bean fields
Source: Pest Manag Sci. 2026 Feb 23;82(6):5780–94. doi: 10.1002/ps.70679 (PMC13158440; doi:10.1002/ps.70679)
Supplement: Supplementary file 11 — Table S8. Cumulated precipitation and cumulated dd (base 0 °C and base 10 °C) of the faba bean fields according to year and site (see Table S1 for details). [file PS-82-5780-s005.xlsx]

## Sheet: Table S5
Field	Cumulated precipitation (mm)									Cumulated degree-day base 0°C									Cumulated degree-day base 10°C
name	Jan	Feb	Mar	Apr	May	Jun	Jul	Aug	Jan-Aug	Jan	Feb	Mar	Apr	May	Jun	Jul	Aug	Jan-Aug	Jan	Feb	Mar	Apr	May	Jun	Jul	Aug	Jan-Aug
F_20G_01	32.2	73.5	52	31.8	35.7	40.6	10.7	53.1	329.6	189.8	235.7	236.6	387.5	449.3	515.8	604.1	643.8	3262.6	4.1	13.1	10.4	101.2	143.1	215.8	294.1	333.8	1115.6
F_20G_02	38.4	72.6	53.1	19.6	61.7	66.5	3.3	47.7	362.9	181.6	230.5	237.7	394.9	463.6	520.8	620.7	654.4	3304.2	3.2	9.2	12.7	108.7	156	220.8	310.7	344.4	1165.7
F_20G_03	40.3	110.2	55.4	32.7	16.7	35.9	9.3	99.9	400.4	184.1	233	234.7	395.7	451.1	516.9	597.5	635.5	3248.5	3.7	11.3	8.4	107.2	144.9	216.9	287.5	325.5	1105.4
F_20G_04	34.9	69.5	57.2	23.8	46.7	43	7.9	38.7	321.7	183.4	233.2	241.4	396.8	468.8	519.3	615	650.2	3308.1	3.1	10.6	12.5	110.3	161	219.3	305	340.2	1162
F_20G_05	32.2	73.5	52	31.8	35.7	40.6	10.7	53.1	329.6	189.8	235.7	236.6	387.5	449.3	515.8	604.1	643.8	3262.6	4.1	13.1	10.4	101.2	143.1	215.8	294.1	333.8	1115.6
F_20G_06	36.2	84.4	53.9	22.3	69	51.3	4.9	44.4	366.4	178.4	227.5	237.4	403.8	468.4	523.3	619.9	649.3	3308	2.9	8.8	11.7	116.3	160.7	223.3	309.9	339.3	1172.9
F_20N_01	39.7	86.7	61	29.4	77.5	50.9	2.9	55.7	403.8	180.3	236.2	242.1	396.4	472.4	529.9	642.5	654.2	3354	4.5	13.9	12.9	109.5	164.2	229.9	332.5	344.2	1211.6
F_20N_02	44.7	113.2	60.4	28.8	50.6	67.6	4.1	39.6	409	189.4	238.2	244.7	405.4	473.2	531.5	629.8	657.8	3370	4.8	13.2	14.3	117.7	165.2	231.5	319.8	347.8	1214.3
F_20N_03	44.7	113.2	60.4	28.8	50.6	67.6	4.1	39.6	409	189.4	238.2	244.7	405.4	473.2	531.5	629.8	657.8	3370	4.8	13.2	14.3	117.7	165.2	231.5	319.8	347.8	1214.3
F_20N_04	45.2	110.7	60.1	13.6	65.7	72.4	6.8	32.7	407.2	175.2	229.2	242.2	396.9	471.5	525.7	641.5	667.4	3349.6	3.4	13.2	16	112.5	165.6	225.7	331.5	357.4	1225.3
F_20N_05	45.5	111.1	60.3	13.6	65.9	72.6	6.9	32.9	408.8	174.3	227.6	240.6	396.9	470.3	524	640.1	666.2	3340	3.2	12.6	15.8	112.7	164.7	224	330.1	356.2	1219.3
F_20T_01	45.6	33.8	64.6	67.1	81.2	71.2	4.7	50.6	418.8	237.1	287	306.6	441	565.7	565.8	703.9	709.6	3816.7	5.9	22.3	25	141.1	255.7	265.8	393.9	399.6	1509.3
F_20T_02	45.8	33.9	64.9	67.6	81.8	71.8	4.7	51.1	421.6	236.4	285.9	304.6	439	563.7	563.6	702.1	708	3803.3	5.8	21.7	24.5	139.1	253.7	263.6	392.1	398	1498.5
F_20T_03	45.6	33.8	64.6	67.1	81.2	71.2	4.7	50.6	418.8	237.1	287	306.6	441	565.7	565.8	703.9	709.6	3816.7	5.9	22.3	25	141.1	255.7	265.8	393.9	399.6	1509.3
F_21G_01	76	39.6	28.3	26.5	82.8	114.7	57.8	24.3	450	119.1	184.2	216.6	249.1	372.3	556.1	590.3	554.6	2842.3	1.7	10.3	9	19	71	256.1	280.3	244.6	892
F_21G_02	89.5	40.9	38.2	28.8	98.6	117.9	73.3	47.7	534.9	111.7	177.3	205.7	214.5	354.1	527.5	566.9	530.5	2688.2	0.9	13.5	9.4	4.9	58.4	227.5	256.9	220.5	792
F_21G_03	89.5	40.9	38.2	28.8	98.6	117.9	73.3	47.7	534.9	111.7	177.3	205.7	214.5	354.1	527.5	566.9	530.5	2688.2	0.9	13.5	9.4	4.9	58.4	227.5	256.9	220.5	792
F_21G_04	88.1	39.9	29.8	20	82.2	84.8	94.4	28.5	467.7	118.9	184.3	222.3	257	371.7	571.4	588.7	556.2	2870.5	1.1	12.3	11.4	19.9	69.6	271.4	278.7	246.2	910.6
F_21G_05	57.5	32.3	26.9	32.8	74.8	83.7	49.9	23.4	381.3	127.2	181.9	213.8	230.7	362.8	536.9	585.5	548.5	2787.3	1.8	10.5	9.7	10.6	64.1	236.9	275.5	238.5	847.6
F_21G_06	88.1	39.9	29.8	20	82.2	84.8	94.4	28.5	467.7	118.9	184.3	222.3	257	371.7	571.4	588.7	556.2	2870.5	1.1	12.3	11.4	19.9	69.6	271.4	278.7	246.2	910.6
F_21G_07	91.5	41.1	36.4	38.1	92.5	105.5	91.6	18.4	515.1	115	180.7	220.3	251.2	371.8	555.3	573.6	536.5	2804.4	1.3	9.5	11.9	18.9	70.5	255.3	263.6	226.5	857.5
F_21G_08	90.9	46	26.4	15.2	93.9	112.2	106.4	24.7	515.7	115.2	181.8	215.6	249.7	363.1	556.4	581.9	547.8	2811.5	1.2	11.1	11.8	17.9	62.4	256.4	271.9	237.8	870.5
F_21N_01	102.1	41.8	35.7	11.1	107	85.8	73.6	48.1	505.2	134.3	205.5	230.7	270.7	383.5	587.5	604.1	574.2	2990.5	2.3	21.2	12.7	25.6	78	287.5	294.1	264.2	985.6
F_21N_02	113	43.5	39.1	18.3	83.5	59.9	90.6	32.9	480.8	125.4	192.5	224.9	257.3	377.2	578.9	590.5	559.5	2906.2	1.5	16.3	13.2	20.1	73	278.9	280.5	249.5	933
F_21N_03	128.1	46.8	48.2	34.9	117.6	81.8	82.5	26.2	566.1	111.4	190.5	203.8	239.1	370.9	574	581.6	559.1	2830.4	1.2	16.2	11.3	14.4	66.1	274	271.6	249.1	903.9
F_21N_04	114.7	49.3	50.2	32.3	103.4	75.7	80.6	24.5	530.7	116.7	194.1	211.2	244.8	376.4	578.2	589.1	566.6	2877.1	1.8	16.7	10.8	16.1	71	278.2	279.1	256.6	930.3
F_21N_05	128.1	46.8	48.2	34.9	117.6	81.8	82.5	26.2	566.1	111.4	190.5	203.8	239.1	370.9	574	581.6	559.1	2830.4	1.2	16.2	11.3	14.4	66.1	274	271.6	249.1	903.9
F_21T_01	82.7	20.9	16	23.4	51.8	50.8	80.1	8.5	334.2	167.2	285.4	306.2	342.7	455.2	617.3	644	649.3	3467.3	8.3	26.3	27.4	57.7	145.2	317.3	334	339.3	1255.5
F_21T_02	85.1	24.9	15	20	68.8	58.4	66.7	16.1	355	157.7	286.9	305.7	347.6	448	610.8	637.7	635.1	3429.5	6.3	30.8	31.6	64.3	138	310.8	327.7	325.1	1234.6
F_21T_03	84.5	24.7	15	19.7	68.5	58.2	66.2	16	352.8	159.7	288.5	306.7	349.2	449.7	612.4	640.2	637.3	3443.7	6.9	31.6	31.5	65.7	139.7	312.4	330.2	327.3	1245.3
F_22D_01	41	28.8	34.2	49.6	26.1	113.2	7.4	40.5	340.8	72.2	157.1	246.9	314.7	540	624.8	714.1	714	3383.8	0	1.3	7.8	54	230	324.8	404.1	404	1426
F_22D_02	41	28.8	34.2	49.6	26.1	113.2	7.4	40.5	340.8	72.2	157.1	246.9	314.7	540	624.8	714.1	714	3383.8	0	1.3	7.8	54	230	324.8	404.1	404	1426
F_22D_03	41	28.8	34.2	49.6	26.1	113.2	7.4	40.5	340.8	72.2	157.1	246.9	314.7	540	624.8	714.1	714	3383.8	0	1.3	7.8	54	230	324.8	404.1	404	1426
F_22D_04	41	28.8	34.2	49.6	26.1	113.2	7.4	40.5	340.8	72.2	157.1	246.9	314.7	540	624.8	714.1	714	3383.8	0	1.3	7.8	54	230	324.8	404.1	404	1426
F_22D_05	41	28.8	34.2	49.6	26.1	113.2	7.4	40.5	340.8	72.2	157.1	246.9	314.7	540	624.8	714.1	714	3383.8	0	1.3	7.8	54	230	324.8	404.1	404	1426
F_22D_06	41	28.8	34.2	49.6	26.1	113.2	7.4	40.5	340.8	72.2	157.1	246.9	314.7	540	624.8	714.1	714	3383.8	0	1.3	7.8	54	230	324.8	404.1	404	1426
F_22D_07	41.4	28.9	34.3	49.8	26.2	113.9	7.4	40.8	342.7	70.3	154.2	244.7	311.9	537.8	622.8	711.1	711.9	3364.7	0	0.9	7.4	52.2	227.8	322.8	401.1	401.9	1414.1
F_22G_01	52.1	29.5	21.4	43.7	40.4	59.2	39.5	4.2	290	128.8	188.7	267.3	299.1	470.1	544.7	651.3	660	3210	2.7	3.2	14.2	43.4	160.1	244.7	341.3	350	1159.6
F_22G_02	52.1	29.5	21.4	43.7	40.4	59.2	39.5	4.2	290	128.8	188.7	267.3	299.1	470.1	544.7	651.3	660	3210	2.7	3.2	14.2	43.4	160.1	244.7	341.3	350	1159.6
F_22N_01	56.1	48.1	20.3	64.9	18	125.3	16.1	23.8	372.6	107.4	179.7	251.4	306.7	502	569.3	661.8	666.4	3244.7	1.8	2.7	10.1	48.9	192	269.3	351.8	356.4	1233
F_22N_02	56.1	48.1	20.3	64.9	18	125.3	16.1	23.8	372.6	107.4	179.7	251.4	306.7	502	569.3	661.8	666.4	3244.7	1.8	2.7	10.1	48.9	192	269.3	351.8	356.4	1233
F_22N_03	54.9	47.2	19.9	63.7	17.9	122.6	15.7	23.4	365.3	113.5	187.8	257.4	313.3	508.4	576.1	668.2	669.8	3294.5	2.4	4	10.7	53.5	198.4	276.1	358.2	359.8	1263.1
F_22N_04	51.4	33.8	18.6	44.7	16.4	130.8	21.5	33.4	350.6	111.5	190.8	256.9	319.4	520.5	586.2	678.6	687.9	3351.8	2.9	4.3	9.4	58.8	210.5	286.2	368.6	377.9	1318.6
F_22N_05	51.4	33.8	18.6	44.7	16.4	130.8	21.5	33.4	350.6	111.5	190.8	256.9	319.4	520.5	586.2	678.6	687.9	3351.8	2.9	4.3	9.4	58.8	210.5	286.2	368.6	377.9	1318.6
F_22N_06	51.4	33.8	18.6	44.7	16.4	130.8	21.5	33.4	350.6	111.5	190.8	256.9	319.4	520.5	586.2	678.6	687.9	3351.8	2.9	4.3	9.4	58.8	210.5	286.2	368.6	377.9	1318.6
